# Supplementary material for: The Effect of β-Carotene, Tocopherols and Ascorbic Acid as Anti-Oxidant Molecules on Human and Animal In Vitro/In Vivo Studies: A Review of Research Design and Analytical Techniques Used
Source: Biomolecules. 2022 Aug 7;12(8):1087. doi: 10.3390/biom12081087 (PMC9406122; doi:10.3390/biom12081087)
Supplement: Supplementary file 1 [file biomolecules-12-01087-s001.zip]

Archive with 1 entries (1 files):
- biomolecules-1788099-supplementary.pdf
